# Supplementary material for: Lymph node targeted multi-epitope subunit vaccine promotes effective immunity to EBV in HLA-expressing mice
Source: Nat Commun. 2023 Aug 8;14:4371. doi: 10.1038/s41467-023-39770-1 (PMC10409721; doi:10.1038/s41467-023-39770-1)
Supplement: Supplementary file 3 — Source Data [file 41467_2023_39770_MOESM3_ESM.xlsx]

## Sheet: Antibodies
Antibody	Source	Catalogue number	Dilution	Validation
FITC Anti-Human CD107a (Clone H4A3)	BD Pharmingen	555800	1:10	https://www.bdbiosciences.com/en-us/products/reagents/flow-cytometry-reagents/research-reagents/single-color-antibodies-ruo/fitc-mouse-anti-human-cd107a.555800
Live/Dead near IR	Invitrogen	L34976	1:250	https://www.thermofisher.com/order/catalog/product/L34976?SID=srch-hj-L34976
Pacific Blue Mouse Anti-Human CD4 (Clone RPA-T4)	BD Pharmingen	558116	1:200	https://www.bdbiosciences.com/en-us/products/reagents/flow-cytometry-reagents/research-reagents/single-color-antibodies-ruo/pacific-blue-mouse-anti-human-cd4.558116
PerCP – Cyonine 5.5 Anti-Human CD8a (Clone RPA-TB)	EBioscience	45008842	1:400	https://www.thermofisher.com/antibody/product/CD8a-Antibody-clone-RPA-T8-Monoclonal/45-0088-42
Anti-Human-IL2-PE (Clone MQI-17H12)	EBioscience	12-7029-42	1:50	https://www.thermofisher.com/antibody/product/IL-2-Antibody-clone-MQ1-17H12-Monoclonal/12-7029-42
APC Anti-Human TNFα – MAB 11	BioLegend	502912	1:200	https://www.biolegend.com/en-us/products/apc-anti-human-tnf-alpha-antibody-1343
Alexa Flour 700 Mouse Anti-Human IFN-γ (Clone B27)	BD Biosciences	557995	1:50	https://www.bdbiosciences.com/en-us/products/reagents/flow-cytometry-reagents/research-reagents/single-color-antibodies-ruo/alexa-fluor-700-mouse-anti-human-ifn.557995
CellTrace Violet	Invitrogen	C34557	1:1000	https://www.thermofisher.com/order/catalog/product/C34557?SID=srch-srp-C34557
Anti-Human CD3 (Clone SK7) APC	BD Biosciences	340440	1:25	https://www.bdbiosciences.com/en-us/products/reagents/flow-cytometry-reagents/clinical-discovery-research/single-color-antibodies-ruo-gmp/apc-mouse-anti-human-cd3.340440
PE Cy5 Anti-Human CD19 (Clone HIB19)	BD Pharmingen	555414	1:25	https://www.bdbiosciences.com/en-us/products/reagents/flow-cytometry-reagents/research-reagents/single-color-antibodies-ruo/pe-cy-5-mouse-anti-human-cd19.555414
FITC Rat Anti-Mouse CD4 (Clone H129-19)	BD Biosciences	553651	1:200	https://www.bdbiosciences.com/en-us/products/reagents/flow-cytometry-reagents/research-reagents/single-color-antibodies-ruo/fitc-rat-anti-mouse-cd4.553651
PerCP-Cy 5.5 Rat Anti-Mouse CD8a (Clone 53-6.7)	BD Biosciences	551162	1:200	https://www.bdbiosciences.com/en-us/products/reagents/flow-cytometry-reagents/research-reagents/single-color-antibodies-ruo/percp-cy-5-5-rat-anti-mouse-cd8a.551162
PE RAT Anti-Mouse IFN-γ (Clone XMG1.2)	BD Biosciences	554412	1:200	https://www.bdbiosciences.com/en-us/products/reagents/flow-cytometry-reagents/research-reagents/single-color-antibodies-ruo/pe-rat-anti-mouse-ifn.554412
PE Cy7 RAT Anti-Mouse TNF (Clone MP6-XT22)	BD Biosciences	557844	1:200	https://www.bdbiosciences.com/en-us/products/reagents/flow-cytometry-reagents/research-reagents/single-color-antibodies-ruo/pe-cy-7-mouse-anti-human-ifn.557844
APC Rat Anti-Mouse IL-2 (JES6-5H4)	BD Biosciences	554429	1:100	https://www.bdbiosciences.com/en-us/products/reagents/flow-cytometry-reagents/research-reagents/single-color-antibodies-ruo/apc-rat-anti-mouse-il-2.554429
APC-Fire 750 Anti-Mouse CD45 (Clone I3/2.3)	BioLegend	147714	1:100	https://www.biolegend.com/en-us/products/apc-fire-750-anti-mouse-cd45-antibody-16472
V500 Anti-Human CD45 (Clone HI30)	BD Biosciences	560777	1:25	https://www.bdbiosciences.com/en-us/products/reagents/flow-cytometry-reagents/research-reagents/single-color-antibodies-ruo/v500-mouse-anti-human-cd45.560777
BV711 Anti-Human CD3 (Clone SK7)	BioLegend	344838	1:100	https://www.biolegend.com/en-us/products/brilliant-violet-711-anti-human-cd3-antibody-12007
Goat Anti-Mouse Ig HRP	SouthernBiotech	1010-05	1:1000	https://www.southernbiotech.com/goat-anti-mouse-ig-human-ads-hrp-1010-05
Goat Anti-Mouse IgA-HRP	SouthernBiotech	1040-05	1:1000	https://www.southernbiotech.com/goat-anti-mouse-iga-hrp-1040-05
Goat Anti-Mouse IgM-HRP	SouthernBiotech	1020-05	1:1000	https://www.southernbiotech.com/goat-anti-mouse-igm-human-ads-hrp-1020-05
Goat Anti-Mouse IgG1-HRP	SouthernBiotech	1070-05	1:1000	https://www.southernbiotech.com/goat-anti-mouse-igg1-human-ads-hrp-1070-05
Goat Anti-Mouse IgG2a-HRP	SouthernBiotech	1080-05	1:1000	https://www.southernbiotech.com/goat-anti-mouse-igg2a-human-ads-hrp-1080-05
Goat Anti-Mouse IgG2b-HRP	SouthernBiotech	1090-05	1:1000	https://www.southernbiotech.com/goat-anti-mouse-igg2b-human-ads-hrp-1090-05
Goat Anti-Mouse IgG3-HRP	SouthernBiotech	1100-05	1:1000	https://www.southernbiotech.com/goat-anti-mouse-igg3-human-ads-hrp-1100-05
Mouse IgG ELISpot kit	Mabtech AB	3825-2H		https://www.mabtech.com/products/elispot-flex-mouse-igg-hrp-3825-2h-0

## Sheet: Fig. 2A
Patient	% IFNγ, IL-2, CD107 and/or TNFα+ among CD8+ T cells
	Neg Ctrl	GLC	CLG	VSF	QNG	TYG	IED	PYL	HPV	SSC	ATI	LPE	FLR	RAK	RRI
GR08	2.49	46.34	5.89	2.88	2.89
GR012	2.02	3.75	3.92
GR038	2.28	3.94	2.36			2.74	6.9	2.6
GR045	1.42								20.5	1.52	1.38	3.38
GR056	2.75								4.62			3.65
GR066	2.9												3.92	4.32	6.36

## Sheet: Fig.3A 
Inguinal	Total Radiant Efficiency (x10^7) [p/s] / [µW/cm²]
Antigen + AMP-CpG	7.03	6.42	7.11	5.21	17.9	12.4	3.83	2.47	8.59	12.4	6.3	7.25
Antigen + Sol CpG	1.28	1.01	1.45	1.16	2.08	1.58	1.35	1.49	1.19	0.733	1.07	0.877
Mock	1	0.989	0.757	0.845	0.664	0.709	0.771	0.731	0.84	0.932	1.08	0.571
Axillary	Total Radiant Efficiency (x10^7) [p/s] / [µW/cm²]
Antigen + AMP-CpG	3.35	2.29	2.4	2.38	8.72	5.55	1.4	2.71	4	2.54	1.66	2.97
Antigen + Sol CpG	0.691	0.573	0.547	0.834	1.03	1.16	1.09	0.955	0.899	0.741	0.667	1.25
Mock	0.884	0.66	0.842	0.561	0.647	0.652	0.69	0.566	0.764	0.734	0.567	0.743

## Sheet: Fig. 3B
Inguinal	Total Radiant Efficiency (x10^7) [p/s] / [µW/cm²]
Antigen + AMP-CpG	6.17	7.56	9.83	3.37	6.13	4.01	8.35	4.72	5.83	4.28	7.21	6.42
Antigen + Sol CpG	1.4	1.07	0.989	0.769	1.73	1.14	1.24	1.22	1.18	0.677	1.52	1.15
Mock	0.969	1.01	1.13	0.813	1.17	0.636	1.05	0.886	0.942	0.924	0.938	0.972
Axillary	Total Radiant Efficiency (x10^7) [p/s] / [µW/cm²]
Antigen + AMP-CpG	4.4	3.5	2.92	2.25	2.03	2.1	3.32	2.18	1.06	2.1	2.7	2.14
Antigen + Sol CpG	0.789	0.432	0.814	0.817	1.18	0.54	0.838	1.24	0.929	0.46	0.702	1.22
Mock	0.779	0.602	0.986	0.352	0.611	0.518	0.549	0.626	0.5	0.64	0.877	0.722

## Sheet: Fig. 3E
	Inguinal 24h	[Analyte] pg/mL Mock Subtracted Average Z-score				Axillary 24h	[Analyte] pg/mL Mock Subtracted Average Z-score
		Mock	Soluble CpG	AMP-CpG			Mock	Soluble CpG	AMP-CpG
	G-CSF	0	0.987699	1.62288		G-CSF	0	0.540798	1.41361
	GM-CSF	0	1.73892	1.27538		GM-CSF	0	1.12146	1.26483
	M-CSF	0	1.2172	1.53015		M-CSF	0	1.26231	1.68276
	IFNγ	0	1.69197	1.50737		IFNg	0	0.814164	1.49477
	TNFα	0	1.33863	1.71793		TNFa	0	0.889053	1.62259
	IL-2	0	-0.48809	0.166884		IL-2	0	-0.80474	-1.06475
	IL-12p40	0	0.645985	1.09031		IL-12p40	0	0.747594	0.437395
	IL-6	0	1.60952	1.51101		IL-6	0	0.880637	1.57048
	IL-4	0	-1.48626	-1.00323		IL-4	0	-1.7707	-1.8111
	IL-10	0	0.688623	1.03107		IL-10	0	-0.05938	-0.5099
	IP-10	0	2.01655	1.77321		IP-10	0	1.32578	1.90862
	KC	0	1.34222	1.41465		KC	0	1.06249	1.7516
	MCP-1	0	1.81638	1.64378		MCP-1	0	1.19702	1.77204
	MIP-1α	0	1.5569	1.79079		MIP1a	0	0.934369	1.75792
	MIP-1β	0	1.55361	1.85618		MIP1b	0	1.04056	1.83029
	MIG	0	2.04935	2.04935		MIG	0	1.74733	1.26642
	IL-1β	0	1.50011	1.81762		IL-1b	0	0.804691	1.58487

## Sheet: Fig. 3F
	Inguinal 48h	[Analyte] pg/mL Mock Subtracted Average Z-score				Axillary 48h	[Analyte] pg/mL Mock Subtracted Average Z-score
		Mock	Soluble CpG	AMP-CpG			Mock	Soluble CpG	AMP-CpG
	G-CSF	0	-0.24381	0.939428		G-CSF	0	-0.28347	0.831063
	GM-CSF	0	1.44807	1.78262		GM-CSF	0	0.620119	1.35881
	M-CSF	0	1.28641	1.7854		M-CSF	0	0.781009	1.12704
	IFNγ	0	0.21816	1.69174		IFNg	0	0.145456	1.5309
	TNFα	0	0.724422	1.94543		TNFa	0	0.096681	1.44182
	IL-2	0	1.16201	1.42948		IL-2	0	-0.29882	-0.48261
	IL-12p40	0	0.71787	1.33099		IL-12p40	0	0.211706	1.11854
	IL-6	0	0.454338	1.93859		IL-6	0	0.222433	1.65807
	IL-4	0	-1.78261	-1.62155		IL-4	0	0.426619	0.257279
	IL-10	0	1.21386	1.59052		IL-10	0	0.120932	0.936609
	IP-10	0	0.9188	2.04056		IP-10	0	0.458019	1.8121
	KC	0	0.650919	1.94173		KC	0	-0.04309	1.22996
	MCP-1	0	0.462483	1.8872		MCP-1	0	0.17439	1.72992
	MIP-1α	0	0.732228	1.97597		MIP1a	0	0.274728	1.69498
	MIP-1β	0	0.869079	2.06812		MIP1b	0	0.571027	1.92339
	MIG	0	1.34704	1.01401		MIG	0	0.868618	1.32496
	IL-1β	0	0.86021	1.76717		IL-1b	0	0.230353	1.54923

## Sheet: Fig. 4A
	% Cytokine+ among CD8+ T Cells
	IFNy						IL-2						TNFa						IFNy/TNFa
Sol CpG	0.53	0.53	0.83	0.59			0.15	0.25	0.43	0.35			0.28	0.29	0.19	0.25			0.2	0.32	0.37	0.32
EBVpoly + Sol CpG	0.87	1.06	0.96	1.29	0.81	0.97	0.41	0.58	0.38	1.17	0.56	0.58	0.38	0.88	0.37	0.32	0.53	0.48	2.86	3.37	1.77	4.92	2.01	3.83
AMP-CpG	0.33	0.35	0.3	0.53			0.24	0.26	0.16	0.097			0.44	0.32	0.54	0.28			0.22	0.29	0.21	0.11
EBVpoly + AMP-CpG	0.99	3.03	0.86	1.17	1.34	1.35	0.72	2.1	1.24	0.65	1.38	1.21	0.54	0.84	0.56	0.55	0.51	0.55	3.82	15.6	7.65	4.18	9.17	7.89

## Sheet: Fig. 4C
	EBVpoly + AMP-CpG	EBVpoly + SOL CpG
1 cytokine	22.7	36.5
2 cytokines	66.7	54.7
3 cytokines	10.6	8.8

## Sheet: Fig. 4D
	% Cytokine+ among CD8+ T cells
	A*02:01						A*24:02						B*08:01						B*35:01
Sol CpG	0.72	1.27	0.95	0.665			2.238	1.72	3.35	1.89			1.55	2.95	0.6	1.055			1.16	1.39	1.82	1.51
EBVpoly + Sol CpG	1.69	1.16	0.917	1.24	0.65	1.14	1.84	2.61	2.08	2.13	3.55	1.77	1.49	1.699	1.31	1.14	2.403	1.144	4.52	5.89	3.48	7.7	3.91	5.86
AMP-CpG	0.73	1.202	0.574	0.3			2.27	3.61	2.15	1.76			1.132	1.62	1.103	1.25			1.23	1.22	1.21	1.017
EBVpoly + AMP-CpG	1.16	1.314	1.45	0.891	1.34	0.973	9.19	6.15	5.12	3.07	4.82	3.68	3.74	6.28	2.56	3.047	2.28	1.844	6.07	21.57	10.31	6.55	12.4	11

## Sheet: Fig. 4E
	% Cytokine+ among CD4+ T Cells
	IFNy						IL-2						TNFa						IFNy/TNFa
Sol CpG	0.15	0.11	0.15	0.16			0.057	0.033	0.051	0.078			0.094	0.09	0.074	0.1			0.025	0.017	0.035	0.069
gp350 + Sol CpG	0.21	0.44	0.28	0.39	0.51	0.32	0.16	0.33	0.25	0.39	0.79	0.37	0.23	0.2	0.11	0.17	0.45	0.39	0.15	0.55	0.31	0.53	1.19	0.57
AMP-CpG	0.18	0.45	0.2	0.016			0.074	0.18	0.046	0.059			0.071	0.14	0.092	0			0.018	0.14	0.038	0
gp350 + AMP-CpG	0.29	1.1	0.68	0.41	0.49	0.69	0.61	3.8	1.51	0.74	0.96	1.41	0.35	0.95	0.52	0.4	0.42	0.61	0.82	9.12	2.34	1.25	1.12	2.22

[truncated: 58 more sheets: Fig. 4G, Fig. 4H, Fig. 5A, Fig. 5B, Fig. 5C, Fig. 5D, Fig. 5E, Fig. 6A, Fig. 6B, Fig. 6C, Fig. 6D, Fig. 6E, Fig. 6F, Fig. 7A, Fig. 7B, Fig. 7C, Fig. 7D, Fig. 7E, Fig. 7F, Fig. 8B …]
